# Supplementary material for: Prognostic Significance of Actinin‐4 Protein Expression and Gene Amplification in Endometrial Carcinoma
Source: J Obstet Gynaecol Res. 2025 Nov 11;51(11):e70132. doi: 10.1111/jog.70132 (PMC12611447; doi:10.1111/jog.70132)
Supplement: Supplementary file 1 — Table S1: Univariate and Multivariate Analysis of Factors Associated with Overall Survival using the Cox proportional hazards model. [file JOG-51-0-s001.xlsx]

## Sheet: Suuplementary Table1
Supplementary Table 1:Univariate and Multivariate Analysis of Factors Associated with Overall Survival using the Cox proportional hazards model
			Univariate			Multivariate
		N	HR	95% CI	p-value	HR	95% CI	p-value
actinin-4 IHC	Low (1+, 2+)	79	Reference
	High (3+)	56	6.62	0.735 - 59.61	0.0919
ACTN4 FISH	Negative	126	Reference			Reference
	Positive	9	10.1592	1.678 - 61.5	0.0116	2.796	0.3923 - 19.93	0.3048
FIGO stage	I / II	115	Reference
	III / IV	20	4133000000	0-Inf	0.998
Histrogical type	G1/G2	102	Reference			Reference
	G3/other	33	13.211	1.469 - 118.9	0.0213	9.000	0.8129 - 99.64	0.0733
Recurrence risk group
	Low	67	Reference
	Mid	27	0.9875	0-Inf	1
	High	41	2601000000	0-Inf	0.999
FIGO: International Federation of Gynecology and Obstetrics, G1/G2/G3: Endometrioid carcinoma Grade 1, Grade2, Grade3, respectively HR: Hazard Ratio, CI: Confidence Interval
