# Supplementary material for: Prognostic Significance of Actinin‐4 Protein Expression and Gene Amplification in Endometrial Carcinoma
Source: J Obstet Gynaecol Res. 2025 Nov 11;51(11):e70132. doi: 10.1111/jog.70132 (PMC12611447; doi:10.1111/jog.70132)
Supplement: Supplementary file 2 — Table S2: Univariate and Multivariate Analysis of Factors Associated with Progression Free Survival using the Cox proportional hazards model. [file JOG-51-0-s002.xlsx]

## Sheet: Suuplementary Table2
Supplementary Table 2:Univariate and Multivariate Analysis of Factors Associated with Progression Free Survival using the Cox proportional hazards model
			Univariate			Multivariate
		N	HR	95% CI	p-value	HR	95% CI	p-value
actinin-4 IHC	Low (1+, 2+)	79	Reference			Reference
	High (3+)	56	7.011	1.514 - 32.47	0.0128	3.93096	0.8066 - 19.158	0.09027
ACTN4 FISH	Negative	126	Reference			Reference
	Positive	9	5.5377	1.465 - 20.94	0.0117	0.92523	0.2149 - 3.983	0.9169
FIGO stage	I / II	115	Reference			Reference
	III / IV	20	12.73	3.722 - 43.54	5.02e-05	7.5571	2.1232 - 26.897	0.00179
Histrogical type	G1/G2	102	Reference			Reference
	G3/other	33	8.7021	2.307 - 32.82	0.0014	3.92881	0.9021 - 17.111	0.06835
Recurrence risk group
	Low	67	Reference
	Mid	27	250400000	0-Inf	0.998
	High	41	1840000000	0-Inf	0.998
FIGO: International Federation of Gynecology and Obstetrics, G1/G2/G3: Endometrioid carcinoma Grade 1, Grade2, Grade3, respectively HR: Hazard Ratio, CI: Confidence Interval
